# Supplementary material for: Growth and DNA Methylation Alteration in Rice (Oryza sativa L.) in Response to Ozone Stress
Source: Genes (Basel). 2023 Sep 28;14(10):1888. doi: 10.3390/genes14101888 (PMC10606928; doi:10.3390/genes14101888)
Supplement: Supplementary file 1 [file genes-14-01888-s001.zip]

Archive with 1 entries (1 files):
- genes-2610654-supplementary.pdf
